# Supplementary material for: Altitude, Phenology, and Cotton Yield in Arid Oases: Quantifying Their Interactive Relationships
Source: Plants (Basel). 2026 Mar 7;15(5):824. doi: 10.3390/plants15050824 (PMC12986762; doi:10.3390/plants15050824)
Supplement: Supplementary file 1 [file plants-15-00824-s001.zip]

Archive with 2 entries (2 files):
- Table S1. phenology mean dates.pdf
- Table S2. Contribution rates of phenology.pdf
